# Supplementary material for: Discovery of an agonistic Siglec-6 antibody that inhibits and reduces human mast cells
Source: Commun Biol. 2022 Nov 11;5:1226. doi: 10.1038/s42003-022-04207-w (PMC9652399; doi:10.1038/s42003-022-04207-w)
Supplement: Supplementary file 4 — Supplementary Data 1 [file 42003_2022_4207_MOESM4_ESM.xlsx]

## Sheet: Figure 1
Panel A
	Siglec-3	Siglec-5	Siglec-6	Siglec-7	Siglec-8	Siglec-9	Siglec-10	Siglec-11	Siglec-14
AK15	16745	16483	26736	10406	18310	18214	13821	15929	13010
AK14	14491	16013	99519	9484	17556	18455	18897	18749	13749
AK13	16789	17327	112606	10059	14491	17373	13113	14955	14189
AK16	16966	14041	12573	10573	14004	13713	12507	13967	13182
AK12	15113	14041	91972	11014	13182	13182	13821	14264	13182
AK11	15153	13463	21552	10219	12507	12376	12573	12942	13392
AK10	12151	12442	300000	11552	11961	11961	12474	11898	13045
AK09	13326	11388	136662	11764	14373	11355	10776	15368	12646
AK08	13640	11690	67977	17015	15593	13799	12536	14248	13840
AK17	13248	11094	15102	17075	14373	14457	10807	15639	13521
AK07	15146	12283	300000	18718	13840	14754	12212	17671	14083
AK05	13961	11724	300000	19509	14373	14165	11388	14083	13287
AK06	13010	13713	300000	18209	11961	14302	12908	14377	13252
AK18	13113	12840	11804	16880	13357	14152	12409	13641	14041
AK04	16310	13534	300000	16919	13357	12706	12773	12540	14004
AK03	13498	14606	300000	10296	12908	12706	12706	12573	13113
AK02	12573	12540	300000	11836	11804	12087	12312	12344	13045
AK01	12312	12215	300000	11929	11650	12024	12376	11743	12409
Positive Control	172387	220128	112902	145945	300000	323961	172387	197637	300000
Panel B
	AK02	Time (s)	50	25	12.5	6.25	3.125	1.5625	0.78125		AK04	Time (s)	50	25	12.5	6.25	3.125	1.5625	0.78125
		0	0	0	0	0	0	0	0			0	0	0	0	0	0	0	0
		0.2	0.00383	0.001944	0.000949	0.000474	0.000256	0.000122	5.55e-05			0.2	0.002319	0.001196	0.000576	0.000313	0.000176	9.37e-05	4.84e-05
		0.4	0.007634	0.003881	0.001897	0.000948	0.000513	0.000243	0.000111			0.4	0.00461	0.002385	0.00115	0.000626	0.000351	0.000187	9.67e-05
		0.6	0.011413	0.005811	0.002843	0.001421	0.000769	0.000365	0.000166			0.6	0.006873	0.003566	0.001722	0.000939	0.000526	0.000281	0.000145
		0.8	0.015167	0.007735	0.003787	0.001894	0.001025	0.000487	0.000222			0.8	0.009109	0.00474	0.002293	0.001251	0.000701	0.000375	0.000193
		1	0.018896	0.009653	0.00473	0.002366	0.001281	0.000608	0.000277			1	0.011317	0.005906	0.002862	0.001562	0.000876	0.000468	0.000242
		1.2	0.0226	0.011563	0.005671	0.002838	0.001537	0.00073	0.000333			1.2	0.013499	0.007066	0.003429	0.001873	0.001051	0.000562	0.00029
		1.4	0.02628	0.013468	0.00661	0.00331	0.001792	0.000852	0.000388			1.4	0.015654	0.008218	0.003995	0.002184	0.001226	0.000656	0.000339
		1.6	0.029935	0.015365	0.007548	0.003781	0.002048	0.000973	0.000444			1.6	0.017783	0.009363	0.004558	0.002494	0.001401	0.000749	0.000387
		1.8	0.033566	0.017257	0.008484	0.004252	0.002304	0.001095	0.000499			1.8	0.019886	0.010501	0.00512	0.002803	0.001575	0.000843	0.000435
		2	0.037174	0.019141	0.009419	0.004722	0.002559	0.001216	0.000555			2	0.021964	0.011631	0.005681	0.003112	0.00175	0.000936	0.000484
		2.2	0.040757	0.02102	0.010352	0.005192	0.002814	0.001338	0.00061			2.2	0.024017	0.012755	0.006239	0.003421	0.001924	0.001029	0.000532
		2.4	0.044317	0.022892	0.011283	0.005662	0.00307	0.001459	0.000666			2.4	0.026046	0.013872	0.006796	0.003729	0.002098	0.001123	0.00058
		2.6	0.047854	0.024757	0.012213	0.006131	0.003325	0.001581	0.000721			2.6	0.02805	0.014982	0.007351	0.004037	0.002272	0.001216	0.000629
		2.8	0.051367	0.026616	0.013141	0.0066	0.00358	0.001702	0.000776			2.8	0.03003	0.016084	0.007905	0.004344	0.002446	0.00131	0.000677
		3	0.054857	0.028469	0.014067	0.007069	0.003835	0.001824	0.000832			3	0.031987	0.017181	0.008457	0.00465	0.002619	0.001403	0.000725
Panel D
	AK15	AK14	AK13	AK16	AK12	AK11	AK10	AK09	AK08	AK17	AK07	AK05	AK06	AK18	AK04	AK03	AK02	AK01
Domain 1	0	0	0	0	0	0	0	0	0	0	100	100	100	0	100	100	100	100
Domain 1, 2	0	0	0	0	0	100	100	0	0	0	100	100	100	0	100	100	100	100
Domain 1, 2, 3	100	100	100	0	100	100	100	100	100	0	100	100	100	0	100	100	100	100
Panel E
	AK18	AK17	AK16	AK15	AK11	AK10	AK14	AK13	AK12	AK09	AK08	AK07	AK02	AK06	AK05	AK04	AK03	AK01
AK18	-0.009	-0.0047	0.0371	0.0224	0.0739	0.0854	0.1198	0.1181	0.0784	0.0881	0.0529	0.1147	0.1393	0.1221	0.1765	0.0786	0.0541	0.0435
AK17	0.0036	0.0027	0.0281	0.0238	0.0702	0.1012	0.1178	0.1031	0.0568	0.0954	0.0628	0.124	0.1392	0.1381	0.1859	0.0831	0.0647	0.0508
AK16	0.0036	-0.0135	0.0206	0.0194	0.0645	0.0751	0.1173	0.1061	0.0651	0.088	0.0488	0.0819	0.1067	0.1026	0.1885	0.0843	0.0731	0.0512
AK15	0.0104	-0.0041	0.0401	0.0116	0.067	0.0854	0.0857	0.0761	0.0391	0.0562	0.0306	0.1108	0.1319	0.1253	0.1793	0.0985	0.0687	0.0536
AK11	0.0043	-0.0041	0.0352	0.0167	-0.0059	0.0869	0.104	0.0939	0.0553	0.0701	0.041	0.1084	0.1324	0.1149	0.1821	0.0993	0.0706	0.0492
AK10	0.0128	0.0048	0.0162	0.0097	0.0611	0.0402	0.1097	0.0974	0.0433	0.1028	0.0456	0.1186	0.1442	0.0713	0.1303	0.0885	0.0776	0.0508
AK14	0.0018	-0.0054	0.0382	0.019	0.0748	0.0916	0.0358	0.0262	0.0227	0.0013	0.002	0.1029	0.1317	0.1174	0.1714	0.0879	0.0645	0.0493
AK13	0	-0.0068	0.03	0.0016	0.064	0.0986	0.009	0.0042	0.0094	0.0044	-0.0015	0.1042	0.1244	0.1195	0.168	0.0884	0.0594	0.0506
AK12	-0.0017	0.0037	0.0484	0.0048	0.0922	0.0772	0.0399	0.0379	0.0221	0.0172	0.0075	0.1162	0.1307	0.1185	0.1595	0.0947	0.0609	0.0464
AK09	0.0014	-0.0023	0.0274	0.0078	0.0601	0.0951	0.0425	0.042	0.0186	0.0278	0.0214	0.1081	0.1287	0.1266	0.1749	0.0879	0.0582	0.0448
AK08	-0.0007	0.0012	0.0356	0.0014	0.0764	0.0759	0.0427	0.0396	0.0102	0.0316	0.0164	0.1169	0.1285	0.1287	0.1638	0.0838	0.0566	0.0495
AK07	0.0097	0.0019	-0.0042	0.0165	0.0747	0.1056	0.1057	0.0964	0.0622	0.0908	0.0566	0.0202	0.0256	0.1104	0.1831	0.0816	0.0178	0.0453
AK02	-0.0084	-0.0029	-0.0032	0.0108	0.0741	0.096	0.0904	0.0872	0.0608	0.0638	0.0435	0.0004	0.0173	0.0977	0.1653	0.0881	0.0437	0.0512
AK06	0.0055	-0.0058	-0.0069	0.0139	0.0651	-0.0009	0.1141	0.1003	0.0613	0.1059	0.0483	0.0627	0.1129	0.0066	0.0263	0.0946	0.0254	0.0775
AK05	-0.0025	-0.0031	0.0491	-0.0011	0.069	-0.0056	0.0777	0.0729	0.0193	0.061	0.015	0.1019	0.128	0.0011	0.0091	0.0862	0.0473	0.0579
AK04	0.003	-0.0069	0.0483	0.0128	0.1025	0.0658	0.112	0.1054	0.0687	0.0813	0.0489	0.0916	0.1225	0.1276	0.1767	0.0074	-0.0039	-0.0046
AK03	-0.0071	0.0083	0.1203	0.0156	0.0822	0.1034	0.1084	0.0959	0.0563	0.0913	0.0622	0.096	0.1169	0.0852	0.1568	0.0168	-0.0011	0.0009
AK01	-0.0089	-0.0056	0.0602	0.0228	0.0843	0.0684	0.1231	0.1153	0.0787	0.0827	0.0614	0.1076	0.1294	0.1358	0.18	0.0102	0	0.0026

## Sheet: Figure 2
Panel A
[aS6], pM	Isotype	AK08	AK07	AK04	AK03	AK02	AK01
0.0102	100	90.6782	90.6782	95.3638	87.8243	99.7334	93.3641
0.0512	100	91.39	91.6352	93.8515	88.7485	91.1499	91.39
0.256	100	90.8955	91.8688	93.5974	89.4507	91.8688	92.6039
1.28	100	88.9527	91.8523	95.0918	90.3948	91.363	93.0884
6.4	100	86.3889	82.521	93.8458	88.4977	92.6039	91.8688
32	100	81.1373	51.1256	98.9434	90.8653	63.4353	97.1269
160	100	53.5491	12.828	81.5703	92.0881	16.2659	95.0812
800	100	30.6408	7.48376	74.8146	84.9968	6.27596	94.0935
4000	100	23.9245	6.28483	74.7939	73.5713	5.31398	95.8546
20000	100	22.6773	6.26809	75.6244	44.143	5.60209	96.3626
100000	100	24.0009	6.98167	78.8255	42.6691	10.7183	91.8762
Panel B
ISO	0
AK01	0
AK04	0
AK03	39.36
AK02	83.56
AK07	82.69
AK06	72.02
AK05	70.73
AK11	34.33
AK10	68.34
AK09	12.02
AK08	57.33
AK12	44.83
AK13	36.84
AK14	37.63
AK15	47.74
AK16	45.1
AK17	15.32
AK18	3
Panel C
	Isotype hIgG1				AK04 hIgG1
- THP1	100	100	100		129.186	136.29	144.435
+ THP1 (1:3)	115.501	98.2201	92.9804		22.9664	26.0867	28.1618
+ THP1 (5:1)	103.908	99.6394	100		13.1148	22.2825	17.029
Panel D
	Isotype hIgG1			AK04 hIgG1			AK04 F(ab')2			AK02 hIgG1			AK02 F(ab')2
- THP1	100	100	100	109.148	104.875	130.493	141.237	130.212	143.366	42.5188	34.7273	17.9763	24.3279	39.0694	24.8631
+ THP1	103.649	98.3317	107.007	19.254	31.1583	34.4279	149.808	134.629	144.721	18.1156	33.1806	17.8498	18.4558	30.3365	23.7506
Panel E
	Isotype hIgG1	AK04 hIgG1	AK04 F(ab')2	AK02 hIgG1	AK02 F(ab')2
	6472	4001	13221	845	1785
	8831	4671	13381	1397	1763
	19570	4277	9052	1428	1198
	14561	4663	10277	1069	1621
	12504	4255	14184	1157	1748
	18048		13408	1444	1354
	Isotype hIgG1	AK04 hIgG1	AK04 F(ab')2	AK02 hIgG1	AK02 F(ab')2
	10172	6024	10562	1054	1740
	11742	4890	11837	1459	1911
	13392	4791	11837	1431	1982
	16796	5405	12324	1558	1787
	21072	4872	12911	1149	2280
	11695		11790	1169	2119
	Isotype hIgG1	AK04 hIgG1	AK04 F(ab')2	AK02 hIgG1	AK02 F(ab')2
	6332	4201	7734	636	775
	6894	3669	9965	895	688
	8966	3359	8825	651	555
	14024	3776	6581	759	594
	12000	4559	9460	719	834
	10975		9826	691	937

## Sheet: Figure 3
Panel A
	NS	2.74	9.545	7.24
	ISO	65.555	61.06	54.36
	AK01	20.21	33.075	10.125
	AK02	38.41	39.425	22.475
	AK03	29.46	36.625	15.525
	AK04	16.56	30.875	8.625
	AK05	49.11	48.375	30.275
	AK06	44.06	47.675	26.475
	AK07	40.96	46.525	24.675
	AK08	34.505	45.16	34.26
	AK09	44.455	49.41	42.06
	AK10	26.055	38.81	26.46
	AK11	50.305	46.16	44.11
	AK12	37.005	47.96	33.36
	AK13	34.805	47.16	32.06
	AK14	36.005	47.56	33.31
	AK15	48.855	50.81	41.91
Panel B
	CD63	CD107a
ISO	0	0
AK01	80.04	81.27
AK04	80.89	82.27
AK03	67.18	69.55
AK02	58.2	60.96
AK07	52.11	53.96
AK06	48.45	51.89
AK05	41.05	43.43
AK11	33.21	35.72
AK10	66.2	68.6
AK09	37.65	39.98
AK08	51.11	54.09
AK12	50.44	52.56
AK13	53.19	55.55
AK14	50.29	51.33
AK15	34.68	36.76
AK16	39.71	41.55
AK17	18.55	21.08
AK18	10.52	13.42
Panel C					Panel D
NS	ISO + anti-FcεRI	AK04 + anti-FcεRI	AK02 + anti-FcεRI		NS	ISO + anti-FcεRI	AK04 + anti-FcεRI	AK02 + anti-FcεRI		NS	ISO + anti-FcεRI	AK04 + anti-FcεRI	AK02 + anti-FcεRI
1.7	54	11.7	26.7		0.080741	1	0.257253	0.426424		0.75764	100	10.3854	40.9431
1.73	58.4	17.1	32.9		0.198986	1	0.346008	0.678074		2.24826	100	9.74618	22.0756
1.25	51.7	11.3	19.2		0.175077	1	0.337796	0.533471		0.58009	100	14.0393	40.5798
1.33	50.3	13.7	21.5		0.3958	1	0.315024	0.390953
Panel F
	AK04			AK02
0	5.84653	3.4632	7	0	0	0
1.83333	10.1007	11.4747	10	4.47995	7.11921	1
3.66667	8.38353	11.8165	17	0	0	0
5.5	21.1126	34.0081	21	0	0	0
7.33333	53.1239	88.3213	15	9.11046	15.7885	2
9.16667	62.2235	69.8622	22	24.0296	23.4025	8
11	92.2451	75.2626	33	28.5365	20.8925	10
12.8333	100.57	77.5197	44	23.8177	18.9289	20
14.6667	81.1542	73.8898	68	24.0382	17.3273	26
16.5	82.2573	70.0692	66	26.3137	16.9816	25
18.3333	80.6185	67.2917	57	24.2976	14.9191	27
20.1667	67.5316	63.7323	65	22.8644	16.697	28
22	58.3774	58.383	73	23.0485	17.3203	26
23.8333	65.8759	62.0484	61	22.4974	17.1413	27
25.6667	65.9769	62.741	56	23.6636	16.5325	25
27.5	70.7117	61.2363	54	21.9157	16.1075	30
29.3333	62.4168	60.4413	56	21.1311	15.4603	29
31.1667	63.5998	60.9535	56	22.7142	15.6061	27
33	65.3149	61.2387	59	21.2034	16.1244	32
34.8333	60.1234	57.3954	59	21.3249	15.5527	29
36.6667	59.591	52.516	51	18.7494	15.2151	36
38.5	67.6849	60.8683	52	20.5447	15.7416	34
40.3333	67.831	62.9145	48	22.5416	15.1846	29
42.1667	58.5438	57.7772	53	19.4171	16.0349	36
44	60.554	56.8698	49	22.1388	14.8693	35
45.8333	54.1054	57.3502	60	21.4803	14.4908	40
47.6667	64.369	60.8544	59	20.4831	14.5263	43
49.5	71.0523	63.9993	59	20.3241	16.1562	45
51.3333	79.6082	68.9038	50	19.5991	15.6289	46
53.1667	65.5384	57.963	50	21.5069	15.2493	44
55	59.9584	59.5427	56	19.587	14.1887	49
56.8333	59.4879	63.0402	65	20.3015	15.607	43
58.6667	62.9678	60.3763	58	18.8952	15.4248	49
60.5	65.8922	62.2826	55	19.6426	15.9564	48
62.3333	71.7194	64.4448	51	18.7539	15.2327	44
64.1667	68.6453	62.0597	49	20.334	15.3338	44
66	70.4293	60.3437	48	19.1843	15.9519	49
67.8333	65.9323	62.2143	55	18.2579	14.8143	54
69.6667	61.9719	57.7634	52	19.981	15.7127	49
71.5	62.9654	59.6696	56	20.8192	15.8956	48
73.3333	63.8644	56.5723	49	19.2402	16.3304	48
75.1667	60.3049	59.962	53	19.4643	21.135	51
77	52.8261	54.687	57	22.449	18.5799	38
78.8333	55.162	53.7872	52	19.3575	19.9356	44
80.6667	51.1334	46.0878	52	22.9412	16.0011	39
82.5	55.7551	50.4085	54	21.5468	15.5015	36
84.3333	53.8821	51.4668	56	19.2779	15.0011	41
86.1667	50.1958	45.0572	50	20.5654	13.6599	36
88	47.9303	49.8768	55	19.9851	14.9467	43
89.8333	52.1873	45.3171	49	18.7061	15.443	40
91.6667	48.4591	43.6282	47	18.8573	17.1531	46
93.5	43.6699	41.8257	51	20.9425	16.099	45
95.3333	44.1465	45.9811	54	21.7003	15.8924	46
97.1667	51.6348	47.4188	49	19.5024	16.8202	49
99	45.4709	42.7816	57	17.9962	17.3019	52
100.833	43.653	39.5725	47	18.99	16.1111	39
102.667	42.7714	37.9377	42	17.5554	14.5883	37
104.5	38.8914	37.8121	51	17.7176	14.57	40
106.333	41.3594	37.6708	48	20.5393	13.1752	34
108.167	48.5377	41.137	43	18.9332	14.4264	36
110	44.9273	38.8698	42	19.011	14.6514	32
111.833	36.4318	34.3028	46	18.7728	16.4216	38
113.667	38.944	36.161	44	18.9247	14.929	36
115.5	45.0843	34.9997	38	21.5873	18.6961	32
117.333	38.8927	30.3828	42	20.9322	17.8282	36
119.167	39.1084	30.1866	40	20.2692	19.3905	39
121	42.2824	34.9573	42	20.334	19.1874	35
122.833	42.1577	34.8959	41	20.2471	17.7802	35
124.667	40.3323	36.0591	40	19.9649	19.5069	36
126.5	43.6169	35.4023	38	21.9839	15.2383	29
128.333	37.5699	32.2468	36	19.6079	17.4966	29
130.167	40.2851	34.1429	38	18.8976	16.2492	32
132	32.7439	30.2815	44	19.2846	14.8174	30
133.833	37.3071	33.8776	41	19.2831	14.1871	28
135.667	34.8174	32.8726	40	17.266	13.4448	30
137.5	31.3802	30.3234	46	18.8392	13.7818	28
139.333	32.4874	28.9806	39	19.8483	13.5352	25
141.167	33.0435	32.7147	43	17.9632	12.2933	26
143	30.7062	26.4975	37	16.6787	12.9591	24
144.833	32.6348	31.2487	43	17.0555	18.4464	24
146.667	31.1015	30.4849	41	18.4795	14.2481	26
148.5	27.2446	25.276	46	15.6502	16.451	28
150.333	29.7336	25.4839	35	19.099	15.0994	26
152.167	34.4142	29.3557	42	16.6148	14.2569	23
154	29.151	24.0908	37	18.6874	15.5379	18
155.833	28.322	27.5792	47	16.7241	14.0714	26
157.667	34.3412	26.9712	34	14.6932	13.8634	26
159.5	31.6527	25.8444	39	14.5902	13.7035	24
161.333	30.1283	27.5957	37	18.1057	11.9989	19
163.167	33.207	25.6374	32	13.8239	13.3833	25
165	29.8846	23.3477	34	15.2093	13.439	20
166.833	28.1507	26.246	34	14.2274	11.6945	21
168.667	32.7012	25.9728	30	14.8542	13.6794	20
170.5	24.3086	22.2508	37	14.3682	16.738	21
172.333	31.3287	26.5949	34	16.6631	13.5234	15
174.167	29.0021	24.9177	36	13.1685	14.8474	17
176	23.798	22.3746	42	20.545	15.6592	13
177.833	33.2976	26.6128	31	17.5818	13.1796	13
179.667	26.5461	25.4147	39	14.3669	14.7803	20
181.5	26.6572	23.9991	40	14.0803	14.4303	17
183.333	25.8438	23.6445	41	17.6198	15.6684	12
185.167	25.7231	22.1701	35	14.2625	15.5856	15
187	23.581	20.6006	33	16.6344	13.2734	14
188.833	23.5407	18.9087	33	15.0761	10.5308	14
190.667	24.3594	20.7066	33	14.2587	10.8494	16
192.5	30.3224	20.777	27	11.883	10.5658	16
194.333	22.8668	20.0002	35	11.6075	11.4519	16
196.167	28.9942	22.4737	30	17.0625	12.4971	12
198	23.684	20.4445	37	16.3143	12.8486	12
199.833	23.4068	20.0091	31	17.0308	13.3562	9
201.667	21.5572	20.5084	36	13.8477	13.2025	11
203.5	26.1743	19.3596	32	18.0739	12.7508	8
205.333	26.2779	20.5074	31	15.9946	13.287	10
207.167	21.1512	20.3666	37	14.474	16.4697	12
209	20.005	20.4352	32	16.9599	12.3986	9
210.833	25.2423	22.6126	30	17.645	14.0065	9
212.667	18.3449	16.8108	39	15.2308	15.2265	10
214.5	22.2896	18.0797	29	15.1853	12.8836	8
216.333	20.6896	15.6706	28	13.9025	15.7368	10
218.167	21.1547	15.6085	30	14.5151		9

## Sheet: Figure 4
Panel B
	ISO + NS			830 + NS			ISO + anti-FcεRI			830 + anti-FcεRI
WT	2.06	2.08	2.24	1.34	1.63	1.45	9.37	9.49	9.4	1.94	1.92	1.94
Y426F	1.17	1.13	1.17	0.63	0.78	0.63	15.7	15.7	15.2	2.9	3.15	2.75
Y446F	1.18	1.29	1.3	0.93	0.97	1.07	11	11.3	11.1	1.69	1.69	1.52
Y426F/Y446F	0.82	0.99	1.12	0.43	0.51	0.63	14.3	15.5	15	10.8	11.3	10.8

## Sheet: Figure 5
Panel A
	0.5 ug CRA-1					5 ug CRA-1					50 ug CRA-1					PBS
-10	36	36.5	36.2	36.4		34.5	35.9	36.3	34.5	35.8	36.3	32.8	34.5	37.9	36.5	35.5	36.7	33.7
0	37.2	36.7	36.7	35.9		35.4	36.8	36.1	35.1	35.4	36.3	34.6	32.9	36.1	36.2	34.8	36.8	34.3
10	36.2	35.7	36.8	35		32.4	34.5	36.7	32.7	34.1	35.3	32.4	34.4	36.2	35.4	35.8	37.3	34.3
20	36.3	34.3	32.5	32.9				33.3		33.3		30	31.4	33.7	31.7	35.4	37.3	34.4
30	34.1	32.5	31.4	31.3				30.8		31.8		26.2	25	29	28.3	34.6	37.2	33.7
40	35.5	31.6	30.2	31.6				30.6		31.6						35.7	37.2	35.1
50	34.2	32.1	31.1	32.6				30.3		31.3						35.2	36.3	34.5
60	35.7	33.4	32.3	33.1				30.5		32						35.9	35.7	34.6
Panel C
	Isotype CRA-1 IV												Anti-S6 AK04 CRA-1 IV															PBS
-10	-0.1	0.2	0	0.1	0.7	-0.3	-0.6	0.6	-0.5	-0.5	-0.5		0.3	0	-0.3	-0.3	-0.1	-0.7	-1	-0.8	-0.8	-0.5	-0.6	-0.2	-0.7	0.2		0.2	-0.4	0.7	0.2	0.2	0.2	-0.5	0.3
0	0	0	0	0	0	0	0	0	0	0	0		0	0	0	0	0	0	0	0	0	0	0	0	0	0		0	0	0	0	0	0	0	0
10	-0.8	-0.7	-1.1	-0.8	-0.2	-2	-0.5	-0.3	-1.2	-1.2	-1.2		0.1	-1	0	-0.6	-0.6	-0.5	-0.7	-1	-0.8	-1.3	-0.3	-1	-0.5	-0.9		-0.1	-0.1	0.1	0.1	-1.1	0	-1.1	-0.6
20	-3.3	-2.8	-3.1	-2	-0.6	-3.2	-1.7	-1.5	-2.3	-3.4	-3.2		-0.4	-0.1	-0.9	-0.2	-0.3	-0.2	0	-1.1	-0.5	-0.5	0.2	-0.1	-0.3	-0.4		0.1	-0.8	0	0	0	-0.1	0.3	-1.3
30	-4.3	-4.3	-3.6	-2.1	-1.1	-3.3	-1.7	-3.1	-3.7	-4.3	-3.9		-0.1	-0.6	-1.3	-0.4	-0.2	-0.2	-1.1	-1.2	-0.9	-0.4	-0.3	-0.7	-0.6	-0.3		-0.4	-0.5	-0.5	-0.1	-0.8	-0.3	0.3	-0.8
40	-5.7	-4.6	-3.6	-2.5	-0.6	-3.5	-1.9	-3.7	-3.9	-4.3	-3		-0.1	-0.5	-1.4	-0.7	-0.9	-0.3	0.1	-1.1	-0.3	-0.3	-1.1	-0.7	-0.4	-0.4		0	-0.2	-0.2	-0.2	-0.7	0.2	0.3	-0.8
50	-5.2	-3.2	-3	-2.3	-0.7	-4.7	-2.6	-4.2	-4.4	-4.5	-3.5		0.3	-0.4	-0.5	-0.7	-0.8	-0.5	-0.1	-1.8	-0.7	0	-0.5	0.3	0	0.2		-0.3	-0.8	-0.1	-0.3	0.5	0	0.8	-0.6
60	-4.1	-2.1	-3.1	-1.9	-0.2	-2.5	-0.9	-3.9	-3.1	-2.6	-3.3		0.2	-0.3	-0.9	-0.7	-1	-0.5	-0.1	-1.1	-0.5	0.3	0.2	0.3	-0.6	0		-0.6	-0.4	-0.3	-0.4	0.3	-0.4	0.3	-0.6
Panel D
Isotype CRA-1 IV	Anti-S6 AK04 CRA-1 IV	PBS Control		Isotype CRA-1 IV	Anti-S6 AK04 CRA-1 IV	PBS Control
10.5	5.2	13.2		277	31	450
8.16	4.2	22.4		84	24	209
11.7	11.4	20.6		25	159	98
2.16	38.5	32.9		12	222	359
5.89	5.21	24		166	54	718
23.2	5.19	9		289	7	1987
2.89	8.02	14.3		123	190	1655
0.68	21.3	11.3		308	88	646
18.2	3.77			683	253
12.7	5.47			1045	525
	11.3				896
	4.14				961
	0.86				935
	5.05				194
Panel E				Panel F
Isotype CRA-1 IV	Anti-S6 AK04 CRA-1 IV	PBS Control		Isotype CRA-1 IV	Anti-S6 AK04 CRA-1 IV	PBS Control		Isotype CRA-1 IV	Anti-S6 AK04 CRA-1 IV	PBS Control		Isotype CRA-1 IV	Anti-S6 AK04 CRA-1 IV	PBS Control
2005.08	549.92	787.22		3.75	2.194	0.08		57.575	12.065	11.545		201.095	122.241	29.649
1429.52	538.26	646.76		4.321	3.218	0.057		34.777	21.537	2.334		359.528	172.359	26.449
1023.08	549.92	431.48		3.548	3.706	0		116.362	26.33	1.391		176.516	161.1	9.534
701.4	630.4	814.24		7.874	3.416	0.132		38.609	5.6	5.25		298.401	87.832	17.961
718.86	995.68	785.8		6.339	3.661	0.129		40.688	28.147	20.148		302.794	146.869	38.46
906.02	735.76			3.255	2.079			29.914	20.076			177.997	135.922
	582.06				1.904				54.307				103.526
	434.26				2.228				11.091				75.917
Panel G
Time (min)	Isotype mAb		Time (min)	AK04 S6-mAb
0			0
10			10
20			20
30	1		30
30	1		30	1
30	1		40
30	1		50
40			60	0
50			60	0
60	0		60	0
60	0		60	0
			60	0
			60	0

## Sheet: Figure 6
Panel B
mAb (μg/mL)	Isotype hIgG1		AK04 hIgG1
0	12.8	18.8	12.8	18.8
0.01	11.1	24.4	67	69.1
0.05	9.29	21.5	68.6	61.1
0.1	9.9	29	76.1	74.2
0.5	9.3	27.1	78.2	73.8
1	9.51	28.8	79.2	76.3
5	10.3	27.4	72.6	73.6
10	14.6	28.5	65.2	68.5
Panel D
Isotype hIgG1				AK04 hIgG1				AK04 F(ab)2
0.377457	0.350649	0.345609	0.120076	1	1	1	1	0.335518	0.332468	0.399433	0.125126
Isotype hIgG1				AK04 hIgG1				AK04 F(ab)2
28.8	13.5	12.2	9.51	76.3	38.5	35.3	79.2	25.6	12.8	14.1	9.91
Panel F
Isotype hIgG1	AK04 hIgG1		Isotype hIgG1	AK006 hIgG1		Isotype hIgG1	AK04 hIgG1
3739	1966		17015	5569		2471	2003
6339	810		17597	2424		7526	891
7134	1795		18023	8291		15291	4068
3779	1250		12724	4213		11221	1943
2282	1504		9249	5527		4789	4616
4442	1515		13667	5011		9831	1620

## Sheet: Figure S1
Panel C
Neutrophil	NK Cells	T cells	Eos	Monocytes	Basophils	Naive B cells	CD27+IgD- Memory B cell	CD27+IgD+ Memory B cell			Macrophage	Dendritic Cells	Mast cells	B cells	Neutrophil	NK Cells	T cells	Eos
221	53.4	8.8	99	159	260	62	537	53			59	270	4154	83.8	26.27	12.2	1.1	1
215	503	14.9	67	145	130	11	485	392			247	27	3034	82	24	0	0	0
373	12.1	0	1	94.5	123	173	645	318			168	29	7651	82	0	8.2	11	70
338	20.2	0	1	71.8	255	0	275	126			103	174	5776	91.7	0	35.1	25	45
53	117.6	21.6	1	1	250.7	32	270	208			0	0	5971	11	0	91	0	45
						0	389	34			193	18.8	4855	32.2	2	128	48.8	30
						22	574	398			0	19	8080	29.5	0	0	70.72	0
						0	610	518			30	159	5874.2	0	0	386	0	73
											194	79	3558	55.5	45	20	11.26	22
											11	0	4801	254.1	143	0	0	48
											446	57	8433	71.7	1	0	0	0
											11		6299	165.8	0			69
											395		4620		0			23
											381		3156		0			28
											381		8951					0

## Sheet: Figure S2
AK15									AK14									AK13
Time (s)	50	25	12.5	6.25	3.125	1.5625	0.78125		Time (s)	50	25	12.5	6.25	3.125	1.5625	0.78125		Time (s)	50	25	12.5	6.25	3.125	1.5625	0.78125
0	0	0	0	0	0	0	0		0	0	0	0	0	0	0	0		0	0	0	0	0	0	0	0
0.2	0.000411	0.000197	9.93e-05	5.49e-05	4.22e-05	1.28e-05	3.5e-06		0.2	0.006691	0.003237	0.001463	0.000673	0.000348	0.000168	7.7e-05		0.2	0.0046	0.002201	0.001056	0.000559	0.000337	0.000174	8.91e-05
0.4	0.000821	0.000394	0.000199	0.00011	8.45e-05	2.56e-05	7.01e-06		0.4	0.013284	0.006449	0.00292	0.001345	0.000696	0.000336	0.000154		0.4	0.009173	0.004396	0.00211	0.001118	0.000673	0.000347	0.000178
0.6	0.001231	0.000591	0.000298	0.000165	0.000127	3.83e-05	1.05e-05		0.6	0.019781	0.009638	0.004372	0.002016	0.001043	0.000504	0.000231		0.6	0.013719	0.006585	0.003162	0.001676	0.00101	0.000521	0.000267
0.8	0.00164	0.000788	0.000397	0.00022	0.000169	5.11e-05	1.4e-05		0.8	0.026184	0.012803	0.00582	0.002686	0.001391	0.000672	0.000308		0.8	0.018237	0.008766	0.004213	0.002234	0.001346	0.000695	0.000356
1	0.002049	0.000985	0.000496	0.000275	0.000211	6.39e-05	1.75e-05		1	0.032495	0.015945	0.007262	0.003355	0.001738	0.00084	0.000385		1	0.022729	0.010941	0.005263	0.002791	0.001682	0.000868	0.000445
1.2	0.002457	0.001181	0.000596	0.000329	0.000253	7.66e-05	2.1e-05		1.2	0.038716	0.019063	0.008699	0.004023	0.002085	0.001008	0.000462		1.2	0.027194	0.01311	0.006311	0.003348	0.002018	0.001042	0.000534
1.4	0.002865	0.001378	0.000695	0.000384	0.000296	8.94e-05	2.45e-05		1.4	0.044849	0.022159	0.010131	0.004689	0.002432	0.001176	0.000539		1.4	0.031632	0.015272	0.007357	0.003905	0.002354	0.001215	0.000623
1.6	0.003272	0.001574	0.000794	0.000439	0.000338	0.000102	2.8e-05		1.6	0.050894	0.025232	0.011558	0.005355	0.002779	0.001344	0.000616		1.6	0.036044	0.017428	0.008402	0.004461	0.00269	0.001389	0.000712
1.8	0.003679	0.00177	0.000893	0.000494	0.00038	0.000115	3.15e-05		1.8	0.056855	0.028282	0.012979	0.00602	0.003125	0.001512	0.000693		1.8	0.04043	0.019577	0.009445	0.005017	0.003025	0.001562	0.000801
2	0.004085	0.001966	0.000992	0.000549	0.000422	0.000128	3.5e-05		2	0.062732	0.031311	0.014396	0.006684	0.003471	0.00168	0.00077		2	0.04479	0.02172	0.010486	0.005572	0.003361	0.001736	0.00089
2.2	0.004491	0.002162	0.001091	0.000604	0.000464	0.00014	3.85e-05		2.2	0.068528	0.034317	0.015808	0.007347	0.003817	0.001847	0.000847		2.2	0.049124	0.023857	0.011526	0.006127	0.003696	0.001909	0.000979
2.4	0.004897	0.002358	0.00119	0.000658	0.000507	0.000153	4.2e-05		2.4	0.074243	0.037301	0.017216	0.008009	0.004163	0.002015	0.000924		2.4	0.053432	0.025987	0.012564	0.006682	0.004031	0.002083	0.001068
2.6	0.005301	0.002554	0.001289	0.000713	0.000549	0.000166	4.55e-05		2.6	0.07988	0.040264	0.018618	0.00867	0.004509	0.002183	0.001001		2.6	0.057714	0.028111	0.013601	0.007236	0.004367	0.002256	0.001157
2.8	0.005706	0.002749	0.001388	0.000768	0.000591	0.000179	4.9e-05		2.8	0.085439	0.043205	0.020015	0.00933	0.004855	0.00235	0.001077		2.8	0.061971	0.030228	0.014637	0.007789	0.004701	0.002429	0.001246
3	0.00611	0.002945	0.001487	0.000823	0.000633	0.000192	5.25e-05		3	0.090923	0.046126	0.021408	0.009989	0.0052	0.002518	0.001154		3	0.066202	0.032339	0.01567	0.008343	0.005036	0.002602	0.001335
AK16									AK12									AK11
Time (s)	50	25	12.5	6.25	3.125	1.5625	0.78125		Time (s)	50	25	12.5	6.25	3.125	1.5625	0.78125		Time (s)	50	25	12.5	6.25	3.125	1.5625	0.78125
0	0	0	0	0	0	0	0		0	0	0	0	0	0	0	0		0	0	0	0	0	0	0	0
0.2	0.007164	0.003575	0.00169	0.000889	0.000487	0.000292	0.000167		0.2	0.001474	0.000709	0.000355	0.000204	0.000131	6.57e-05	3.3e-05		0.2	0.003219	0.001732	0.000862	0.00046	0.000266	0.000131	6.21e-05
0.4	0.013998	0.007056	0.003354	0.00177	0.000971	0.000581	0.000333		0.4	0.002943	0.001418	0.00071	0.000408	0.000261	0.000131	6.6e-05		0.4	0.006406	0.003455	0.001722	0.000919	0.000532	0.000262	0.000124
0.6	0.020516	0.010448	0.004992	0.00264	0.001451	0.000869	0.000498		0.6	0.004409	0.002125	0.001064	0.000612	0.000391	0.000197	9.91e-05		0.6	0.009561	0.005169	0.00258	0.001377	0.000797	0.000393	0.000186
0.8	0.026735	0.013752	0.006604	0.003502	0.001928	0.001155	0.000663		0.8	0.005871	0.002831	0.001419	0.000815	0.000522	0.000263	0.000132		0.8	0.012685	0.006875	0.003436	0.001835	0.001063	0.000524	0.000248
1	0.032667	0.01697	0.008191	0.004355	0.0024	0.001439	0.000826		1	0.007328	0.003537	0.001773	0.001019	0.000652	0.000328	0.000165		1	0.015779	0.008572	0.00429	0.002292	0.001328	0.000655	0.00031
1.2	0.038327	0.020105	0.009754	0.005199	0.00287	0.001721	0.000989		1.2	0.008782	0.004241	0.002127	0.001223	0.000783	0.000394	0.000198		1.2	0.018842	0.01026	0.005141	0.002749	0.001593	0.000786	0.000372
1.4	0.043727	0.023158	0.011292	0.006033	0.003335	0.002001	0.00115		1.4	0.010233	0.004945	0.00248	0.001426	0.000913	0.00046	0.000231		1.4	0.021875	0.01194	0.00599	0.003205	0.001858	0.000917	0.000434
1.6	0.048879	0.026133	0.012806	0.00686	0.003797	0.00228	0.001311		1.6	0.011679	0.005648	0.002833	0.00163	0.001043	0.000526	0.000264		1.6	0.024878	0.013612	0.006838	0.00366	0.002122	0.001047	0.000497
1.8	0.053796	0.029031	0.014297	0.007677	0.004256	0.002557	0.001471		1.8	0.013121	0.006349	0.003187	0.001833	0.001174	0.000591	0.000297		1.8	0.027851	0.015275	0.007683	0.004115	0.002386	0.001178	0.000559
2	0.058487	0.031854	0.015764	0.008486	0.004711	0.002832	0.001629		2	0.01456	0.00705	0.003539	0.002036	0.001304	0.000657	0.00033		2	0.030796	0.01693	0.008526	0.004569	0.002651	0.001309	0.000621
2.2	0.062964	0.034604	0.017209	0.009286	0.005163	0.003105	0.001787		2.2	0.015994	0.00775	0.003892	0.00224	0.001434	0.000722	0.000363		2.2	0.033712	0.018576	0.009366	0.005023	0.002915	0.001439	0.000683
2.4	0.067237	0.037283	0.018631	0.010078	0.005611	0.003377	0.001945		2.4	0.017425	0.008449	0.004244	0.002443	0.001565	0.000788	0.000396		2.4	0.036599	0.020214	0.010205	0.005476	0.003178	0.00157	0.000745
2.6	0.071315	0.039892	0.020031	0.010862	0.006056	0.003646	0.002101		2.6	0.018852	0.009147	0.004597	0.002646	0.001695	0.000854	0.000429		2.6	0.039458	0.021844	0.011042	0.005928	0.003442	0.001701	0.000807
2.8	0.075208	0.042435	0.02141	0.011637	0.006498	0.003914	0.002256		2.8	0.020275	0.009844	0.004948	0.002849	0.001825	0.000919	0.000462		2.8	0.04229	0.023466	0.011876	0.00638	0.003705	0.001831	0.000869
3	0.078924	0.044912	0.022767	0.012405	0.006936	0.004181	0.002411		3	0.021695	0.01054	0.0053	0.003052	0.001955	0.000985	0.000495		3	0.045094	0.025079	0.012708	0.006831	0.003969	0.001961	0.000931
AK10									AK09									AK08
Time (s)	50	25	12.5	6.25	3.125	1.5625	0.78125		Time (s)	50	25	12.5	6.25	3.125	1.5625	0.78125		Time (s)	50	25	12.5	6.25	3.125	1.5625	0.78125
0	0	0	0	0	0	0	0		0	0	0	0	0	0	0	0		0	0	0	0	0	0	0	0
0.2	0.005647	0.002622	0.001273	0.000656	0.00035	0.000166	7.55e-05		0.2	0.004729	0.002418	0.001239	0.000619	0.00033	0.000157	7.87e-05		0.2	0.001165	0.000585	0.000312	0.000171	0.000107	5.76e-05	2.47e-05
0.4	0.011217	0.005225	0.002541	0.001311	0.0007	0.000333	0.000151		0.4	0.009422	0.004826	0.002475	0.001238	0.00066	0.000314	0.000157		0.4	0.002327	0.001169	0.000624	0.000342	0.000214	0.000115	4.94e-05
0.6	0.01671	0.007808	0.003803	0.001963	0.001049	0.000499	0.000226		0.6	0.014079	0.007225	0.003709	0.001856	0.000989	0.000471	0.000236		0.6	0.003487	0.001753	0.000935	0.000513	0.000321	0.000173	7.42e-05
0.8	0.022129	0.010371	0.00506	0.002614	0.001397	0.000665	0.000302		0.8	0.018702	0.009615	0.004939	0.002473	0.001318	0.000627	0.000315		0.8	0.004643	0.002336	0.001247	0.000683	0.000428	0.00023	9.89e-05
1	0.027475	0.012916	0.006312	0.003264	0.001745	0.00083	0.000377		1	0.02329	0.011995	0.006168	0.003089	0.001647	0.000784	0.000393		1	0.005798	0.002918	0.001558	0.000854	0.000535	0.000288	0.000124
1.2	0.032749	0.015441	0.007558	0.003911	0.002093	0.000996	0.000453		1.2	0.027844	0.014366	0.007393	0.003705	0.001976	0.000941	0.000472		1.2	0.006949	0.0035	0.001869	0.001025	0.000642	0.000345	0.000148
1.4	0.037951	0.017948	0.008799	0.004557	0.00244	0.001162	0.000528		1.4	0.032363	0.016728	0.008616	0.004319	0.002305	0.001097	0.000551		1.4	0.008098	0.004081	0.002179	0.001195	0.000748	0.000403	0.000173
1.6	0.043083	0.020436	0.010035	0.005201	0.002786	0.001327	0.000604		1.6	0.036849	0.019081	0.009837	0.004933	0.002633	0.001254	0.000629		1.6	0.009244	0.004661	0.00249	0.001366	0.000855	0.000461	0.000198
1.8	0.048147	0.022906	0.011266	0.005843	0.003132	0.001493	0.000679		1.8	0.041301	0.021424	0.011054	0.005546	0.002961	0.00141	0.000708		1.8	0.010387	0.00524	0.002801	0.001536	0.000962	0.000518	0.000222
2	0.053143	0.025357	0.012491	0.006484	0.003477	0.001658	0.000754		2	0.04572	0.023759	0.01227	0.006158	0.003289	0.001566	0.000787		2	0.011528	0.005819	0.003111	0.001707	0.001069	0.000576	0.000247
2.2	0.058072	0.02779	0.013711	0.007123	0.003822	0.001823	0.00083		2.2	0.050106	0.026084	0.013482	0.00677	0.003617	0.001723	0.000865		2.2	0.012666	0.006398	0.003421	0.001877	0.001176	0.000633	0.000272
2.4	0.062936	0.030205	0.014926	0.007761	0.004167	0.001988	0.000905		2.4	0.054459	0.028401	0.014692	0.00738	0.003945	0.001879	0.000944		2.4	0.013802	0.006975	0.003731	0.002047	0.001283	0.000691	0.000297
2.6	0.067735	0.032603	0.016136	0.008397	0.004511	0.002153	0.000981		2.6	0.058779	0.030708	0.015899	0.00799	0.004272	0.002035	0.001022		2.6	0.014935	0.007552	0.00404	0.002218	0.001389	0.000748	0.000321
2.8	0.072471	0.034983	0.017341	0.009031	0.004854	0.002318	0.001056		2.8	0.063067	0.033007	0.017104	0.008599	0.004599	0.002191	0.001101		2.8	0.016065	0.008128	0.00435	0.002388	0.001496	0.000806	0.000346
3	0.077144	0.037345	0.01854	0.009663	0.005197	0.002483	0.001131		3	0.067324	0.035297	0.018306	0.009207	0.004926	0.002347	0.001179		3	0.017193	0.008704	0.004659	0.002558	0.001603	0.000863	0.000371
AK07									AK06									AK05
Time (s)	50	25	12.5	6.25	3.125	1.5625	0.78125		Time (s)	50	25	12.5	6.25	3.125	1.5625	0.78125		Time (s)	50	25	12.5	6.25	3.125	1.5625	0.78125
0	0	0	0	0	0	0	0		0	0	0	0	0	0	0	0		0	0	0	0	0	0	0	0
0.2	0.002912	0.001375	0.000672	0.000359	0.00022	0.000117	6.49e-05		0.2	0.005241	0.002589	0.001154	0.000545	0.000276	0.000146	7.01e-05		0.2	0.006926	0.003658	0.001796	0.000859	0.000429	0.000206	0.000111
0.4	0.005809	0.002747	0.001342	0.000718	0.000439	0.000235	0.00013		0.4	0.010392	0.005156	0.002304	0.001088	0.000553	0.000292	0.00014		0.4	0.013764	0.007293	0.003586	0.001717	0.000858	0.000413	0.000222
0.6	0.008692	0.004115	0.002012	0.001077	0.000659	0.000352	0.000195		0.6	0.015454	0.007699	0.003449	0.001631	0.000829	0.000437	0.00021		0.6	0.020516	0.010905	0.005371	0.002574	0.001286	0.000619	0.000333
0.8	0.011561	0.00548	0.002681	0.001435	0.000878	0.000469	0.00026		0.8	0.020429	0.010221	0.004589	0.002172	0.001105	0.000583	0.00028		0.8	0.027182	0.014493	0.00715	0.003429	0.001715	0.000825	0.000445
1	0.014416	0.006842	0.00335	0.001793	0.001097	0.000587	0.000324		1	0.02532	0.01272	0.005724	0.002713	0.00138	0.000728	0.00035		1	0.033765	0.018058	0.008923	0.004283	0.002143	0.001032	0.000556
1.2	0.017257	0.0082	0.004017	0.002151	0.001317	0.000704	0.000389		1.2	0.030127	0.015197	0.006855	0.003252	0.001656	0.000874	0.00042		1.2	0.040264	0.021601	0.01069	0.005136	0.002571	0.001238	0.000667
1.4	0.020084	0.009555	0.004684	0.002509	0.001536	0.000821	0.000454		1.4	0.034852	0.017652	0.007981	0.003791	0.001931	0.001019	0.000491		1.4	0.046681	0.02512	0.012452	0.005988	0.002998	0.001444	0.000778
1.6	0.022898	0.010906	0.00535	0.002866	0.001755	0.000939	0.000519		1.6	0.039498	0.020086	0.009102	0.004328	0.002206	0.001165	0.000561		1.6	0.053018	0.028618	0.014208	0.006838	0.003426	0.00165	0.000889
1.8	0.025697	0.012255	0.006015	0.003224	0.001974	0.001056	0.000584		1.8	0.044066	0.022499	0.010218	0.004864	0.002481	0.00131	0.000631		1.8	0.059275	0.032092	0.015959	0.007687	0.003853	0.001857	0.001
2	0.028483	0.0136	0.006679	0.003581	0.002193	0.001173	0.000649		2	0.048557	0.024891	0.01133	0.0054	0.002756	0.001456	0.000701		2	0.065454	0.035545	0.017704	0.008534	0.00428	0.002063	0.001111
2.2	0.031255	0.014941	0.007342	0.003937	0.002412	0.00129	0.000714		2.2	0.052973	0.027261	0.012438	0.005934	0.00303	0.001601	0.000771		2.2	0.071555	0.038975	0.019443	0.00938	0.004706	0.002269	0.001222
2.4	0.034014	0.01628	0.008005	0.004294	0.002631	0.001407	0.000778		2.4	0.057315	0.029612	0.013541	0.006467	0.003304	0.001746	0.000841		2.4	0.07758	0.042384	0.021177	0.010225	0.005133	0.002475	0.001333
2.6	0.036759	0.017615	0.008666	0.00465	0.002849	0.001524	0.000843		2.6	0.061586	0.031941	0.014639	0.007	0.003578	0.001891	0.000911		2.6	0.083529	0.04577	0.022906	0.011069	0.005559	0.002681	0.001444
2.8	0.03949	0.018946	0.009327	0.005007	0.003068	0.001642	0.000908		2.8	0.065785	0.034251	0.015733	0.007531	0.003852	0.002036	0.00098		2.8	0.089404	0.049135	0.024629	0.011912	0.005985	0.002887	0.001555
3	0.042209	0.020275	0.009987	0.005362	0.003287	0.001759	0.000973		3	0.069916	0.036541	0.016822	0.008061	0.004126	0.002181	0.00105		3	0.095206	0.052479	0.026346	0.012753	0.00641	0.003093	0.001666
AK03									AK01									AK17
Time (s)	50	25	12.5	6.25	3.125	1.5625	0.78125		Time (s)	50	25	12.5	6.25	3.125	1.5625	0.78125		Time (s)	50	25	12.5	6.25	3.125	1.5625	0.78125
0	0	0	0	0	0	0	0		0	0	0	0	0	0	0	0		0	0	0	0	0	0	0	0
0.2	0.001091	0.000531	0.000265	0.000141	9.25e-05	4.33e-05	1.81e-05		0.2	0.000632	0.000342	0.000175	8.23e-05	6.55e-05	2.88e-05	1.34e-05		0.2	0.007164	0.003575	0.00169	0.000889	0.000487	0.000292	0.000167
0.4	0.002176	0.00106	0.00053	0.000281	0.000185	8.66e-05	3.61e-05		0.4	0.001262	0.000683	0.000351	0.000165	0.000131	5.76e-05	2.68e-05		0.4	0.013998	0.007056	0.003354	0.00177	0.000971	0.000581	0.000333
0.6	0.003255	0.001588	0.000795	0.000422	0.000277	0.00013	5.42e-05		0.6	0.00189	0.001024	0.000526	0.000247	0.000196	8.64e-05	4.02e-05		0.6	0.020516	0.010448	0.004992	0.00264	0.001451	0.000869	0.000498
0.8	0.004328	0.002114	0.001059	0.000562	0.00037	0.000173	7.23e-05		0.8	0.002516	0.001364	0.000701	0.000329	0.000262	0.000115	5.36e-05		0.8	0.026735	0.013752	0.006604	0.003502	0.001928	0.001155	0.000663
1	0.005395	0.002639	0.001323	0.000703	0.000462	0.000216	9.03e-05		1	0.00314	0.001703	0.000875	0.000411	0.000327	0.000144	6.7e-05		1	0.032667	0.01697	0.008191	0.004355	0.0024	0.001439	0.000826
1.2	0.006457	0.003162	0.001586	0.000843	0.000554	0.00026	0.000108		1.2	0.003762	0.002042	0.00105	0.000493	0.000393	0.000173	8.04e-05		1.2	0.038327	0.020105	0.009754	0.005199	0.00287	0.001721	0.000989
1.4	0.007512	0.003684	0.001849	0.000983	0.000647	0.000303	0.000126		1.4	0.004382	0.00238	0.001224	0.000575	0.000458	0.000202	9.38e-05		1.4	0.043727	0.023158	0.011292	0.006033	0.003335	0.002001	0.00115
1.6	0.008561	0.004205	0.002112	0.001123	0.000739	0.000346	0.000145		1.6	0.004999	0.002717	0.001398	0.000657	0.000523	0.00023	0.000107		1.6	0.048879	0.026133	0.012806	0.00686	0.003797	0.00228	0.001311
1.8	0.009604	0.004724	0.002374	0.001263	0.000831	0.000389	0.000163		1.8	0.005615	0.003054	0.001572	0.000739	0.000589	0.000259	0.000121		1.8	0.053796	0.029031	0.014297	0.007677	0.004256	0.002557	0.001471
2	0.010642	0.005241	0.002636	0.001403	0.000923	0.000433	0.000181		2	0.006228	0.00339	0.001746	0.000821	0.000654	0.000288	0.000134		2	0.058487	0.031854	0.015764	0.008486	0.004711	0.002832	0.001629
2.2	0.011674	0.005757	0.002898	0.001542	0.001015	0.000476	0.000199		2.2	0.00684	0.003726	0.00192	0.000903	0.000719	0.000317	0.000147		2.2	0.062964	0.034604	0.017209	0.009286	0.005163	0.003105	0.001787
2.4	0.0127	0.006272	0.003159	0.001682	0.001107	0.000519	0.000217		2.4	0.007449	0.004061	0.002093	0.000985	0.000784	0.000346	0.000161		2.4	0.067237	0.037283	0.018631	0.010078	0.005611	0.003377	0.001945
2.6	0.013721	0.006785	0.00342	0.001821	0.001199	0.000562	0.000235		2.6	0.008056	0.004396	0.002267	0.001067	0.00085	0.000374	0.000174		2.6	0.071315	0.039892	0.020031	0.010862	0.006056	0.003646	0.002101
2.8	0.014735	0.007297	0.00368	0.001961	0.001291	0.000605	0.000253		2.8	0.008662	0.00473	0.00244	0.001149	0.000915	0.000403	0.000188		2.8	0.075208	0.042435	0.02141	0.011637	0.006498	0.003914	0.002256
3	0.015745	0.007808	0.00394	0.0021	0.001383	0.000649	0.000271		3	0.009265	0.005063	0.002613	0.001231	0.00098	0.000432	0.000201		3	0.078924	0.044912	0.022767	0.012405	0.006936	0.004181	0.002411
AK18
Time (s)	50	25	12.5	6.25	3.125	1.5625	0.78125
0	0	0	0	0	0	0	0
0.2	0.007164	0.003575	0.00169	0.000889	0.000487	0.000292	0.000167
0.4	0.013998	0.007056	0.003354	0.00177	0.000971	0.000581	0.000333
0.6	0.020516	0.010448	0.004992	0.00264	0.001451	0.000869	0.000498
0.8	0.026735	0.013752	0.006604	0.003502	0.001928	0.001155	0.000663
1	0.032667	0.01697	0.008191	0.004355	0.0024	0.001439	0.000826
1.2	0.038327	0.020105	0.009754	0.005199	0.00287	0.001721	0.000989
1.4	0.043727	0.023158	0.011292	0.006033	0.003335	0.002001	0.00115
1.6	0.048879	0.026133	0.012806	0.00686	0.003797	0.00228	0.001311
1.8	0.053796	0.029031	0.014297	0.007677	0.004256	0.002557	0.001471
2	0.058487	0.031854	0.015764	0.008486	0.004711	0.002832	0.001629
2.2	0.062964	0.034604	0.017209	0.009286	0.005163	0.003105	0.001787
2.4	0.067237	0.037283	0.018631	0.010078	0.005611	0.003377	0.001945
2.6	0.071315	0.039892	0.020031	0.010862	0.006056	0.003646	0.002101
2.8	0.075208	0.042435	0.02141	0.011637	0.006498	0.003914	0.002256
3	0.078924	0.044912	0.022767	0.012405	0.006936	0.004181	0.002411

## Sheet: Figure S3
Panel A
	AK15	AK14	AK13	AK16	AK12	AK11	AK10	AK09	AK08	AK17	AK07	AK06	AK05	AK18	AK04	AK03	AK02	AK01
Donor 1	99.9	99.8	99.9	99.9	99.9	99.8	99.9	99.7	99.8	99.7	99.7	39.2	1.02	99.8	99.9	99.9	99.6	99.8
Donor 2	99.8	99.8	99.7	99.7	99.7	99.8	99.8	99.5	99.8	99.8	99.7	32.1	0.77	99.8	99.8	99.8	99.7	99.9
Panel B
	AK15	AK14	AK13	AK16	AK12	AK11	AK10	AK09	AK08	AK17	AK07	AK06	AK05	AK18	AK04	AK03	AK02	AK01
Donor 1	99.9	99.8	99.8	99.9	99.9	99.8	99.9	99.8	100	99.5	3.91	100	99.8	99.8	99.8	99.9	0.97	99.9
Donor 2	99.9	99.8	99.9	99.8	99.9	99.9	99.9	99.8	99.9	99.9	2.73	99.9	99.8	99.8	99.8	99.9	0.95	99.9
Panel C
	AK15	AK14	AK13	AK16	AK12	AK11	AK10	AK09	AK08	AK17	AK07	AK06	AK05	AK18	AK04	AK03	AK02	AK01
Donor 1	46.26	55.05	57.93	58.47	57.93	54.57	30.07	95.55	35.19	93.47	12.52	19.25	25.21	98.29	83.46	48.75	13.07	99.53
Donor 2	43.93	50.76	51.83	58.31	49.78	48.75	21.69	91.63	31.11	81.46	8.86	16.13	17.89	89.88	71.63	47.61	7.96	88.86
Panel D
	CD16A	CD16B	CD32A/B	CD64
	38734	2707	99880	104942
Panel E
Time (h)	5ug/ml Isotype		5ug/ml AK04
0	98.6086	101.391	98.6086	101.391
0.25	98.6086	101.391	98.6086	101.391
1	100.551	99.4492	56.9127	60.2727
2	101.877	98.1228	46.9054	46.6934
4	103.837	96.1628	40.3144	34.265
24	109.742	90.2584	49.1394	27.3495

## Sheet: Figure S4
Panel B
[Drug], ug/ml	Isotype hIgG1 + CHO-64		AK04 hIgG1 + CHO-64		Isotype hIgG1		AK04 hIgG1
1e-06	101.206	98.7941	101.206	98.7941	128.635	132.892	128.635
0.0001	99.7086	100.291	94.5381	92.8527	124.07	124.739	143.701
0.001	99.7086	100.291	82.563	85.2083	159.733	124.07	156.59
0.01	100.574	99.4256	9.50766	10.8206	122.019	122.67	172.735
0.1	100	100	8.8854	7.11698	129.176	123.871	207.712
1	100.565	99.4349	11.9425	9.89251	114.148	118.5	204.657
Panel C
	Peritoneal Cav.	Lung	Skin	Spleen
	2023	1730	3242	3655
	1651	2019	3778	3860
	2215	2939	4683	4627
	2131	3008	4327	4135
	1952	1974	3430	3390
	2611	2205	5009	3122
	3288	3878	5046	5531
	2885	3374	4496	3211
	2292	3438	5321	2558
	1781	3334	4379	3043

[truncated: 3 more sheets: Figure S5, Figure S6, Figure S7]
