# Supplementary material for: Discovery of an agonistic Siglec-6 antibody that inhibits and reduces human mast cells
Source: Commun Biol. 2022 Nov 11;5:1226. doi: 10.1038/s42003-022-04207-w (PMC9652399; doi:10.1038/s42003-022-04207-w)
Supplement: Supplementary file 5 — Supplemental Video 1 [file 42003_2022_4207_MOESM5_ESM.zip]

Archive with 1 entries (1 files):
- AK04 and AK02 Internalization Movie 2.mp4
